# Supplementary material for: Integrative Interpretation of Cardiopulmonary Exercise Tests for Cardiovascular Outcome Prediction: A Machine Learning Approach
Source: Diagnostics (Basel). 2023 Jun 13;13(12):2051. doi: 10.3390/diagnostics13122051 (PMC10297339; doi:10.3390/diagnostics13122051)
Supplement: Supplementary file 1 [file diagnostics-13-02051-s001.zip]

Archive with 1 entries (1 files):
- diagnostics-2421503-supplementary.pdf
